# Supplementary material for: Asgard archaea: Diversity, function, and evolutionary implications in a range of microbiomes
Source: AIMS Microbiol. 2019 Jan 30;5(1):48–61. doi: 10.3934/microbiol.2019.1.48 (PMC6646929; doi:10.3934/microbiol.2019.1.48)
Supplement: Supplementary file 1 [file microbiol-05-01-048-s001.xlsx]

## Sheet: NCBI Assembly
Associated research article	Organism	Name	Submitter	Date submitted	Genome representation	Assembly level	Database	Isolation source	Collection date	Geographic location	Depth (cm below sea floor)	Sample type	Broad-scale environmental context	Temperature (deg cel)	Metagenome source
Dombrowski 2018 (in press)	Candidatus Heimdallarchaeota archaeon	ASM366287v1	The University of Texas at Austin	2018-10-15	full	Contig	NCBI Assembly	Deep-sea hydrothermal vent sediments	2009-12-02	Mexico: Guaymas Basin, Gulf of California	0-3	Metagenomic assembly	Benthos	10	Marine sediment metagenome
Dombrowski 2018 (in press)	Candidatus Heimdallarchaeota archaeon	ASM366288v1	The University of Texas at Austin	2018-10-15	full	Contig	NCBI Assembly	Deep-sea hydrothermal vent sediments	2009-11-30	Mexico: Guaymas Basin, Gulf of California	9-12	Metagenomic assembly	Benthos	48	Marine sediment metagenome
Dombrowski 2018 (in press)	Candidatus Heimdallarchaeota archaeon	ASM366293v1	The University of Texas at Austin	2018-10-15	full	Contig	NCBI Assembly	Deep-sea hydrothermal vent sediments	2009-11-30	Mexico: Guaymas Basin, Gulf of California	0-3	Metagenomic assembly	Benthos	21	Marine sediment metagenome
Dombrowski 2018 (in press)	Candidatus Lokiarchaeota archaeon	ASM366286v1	The University of Texas at Austin	2018-10-15	full	Contig	NCBI Assembly	Deep-sea hydrothermal vent sediments	2009-12-02	Mexico: Guaymas Basin, Gulf of California	0-3	Metagenomic assembly	Benthos	10	Marine sediment metagenome
Dombrowski 2018 (in press)	Candidatus Thorarchaeota archaeon	ASM366276v1	The University of Texas at Austin	2018-10-15	full	Contig	NCBI Assembly	Deep-sea hydrothermal vent sediments	2009-12-02	Mexico: Guaymas Basin, Gulf of California	0-3	Metagenomic assembly	Benthos	10	Marine sediment metagenome
Dombrowski 2018 (in press)	Candidatus Thorarchaeota archaeon	ASM366277v1	The University of Texas at Austin	2018-10-15	full	Contig	NCBI Assembly	Deep-sea hydrothermal vent sediments	2009-11-30	Mexico: Guaymas Basin, Gulf of California	0-3	Metagenomic assembly	Benthos	21	Marine sediment metagenome
Dombrowski 2018 (in press)	Candidatus Thorarchaeota archaeon	ASM366280v1	The University of Texas at Austin	2018-10-15	full	Contig	NCBI Assembly	Deep-sea hydrothermal vent sediments	2009-11-30	Mexico: Guaymas Basin, Gulf of California	0-3	Metagenomic assembly	Benthos	21	Marine sediment metagenome
Dombrowski 2018 (in press)	Candidatus Thorarchaeota archaeon	ASM366281v1	The University of Texas at Austin	2018-10-15	full	Contig	NCBI Assembly	Deep-sea hydrothermal vent sediments	2009-11-30	Mexico: Guaymas Basin, Gulf of California	9-12	Metagenomic assembly	Benthos	48	Marine sediment metagenome
Dombrowski 2018 (in press)	Candidatus Thorarchaeota archaeon	ASM366283v1	The University of Texas at Austin	2018-10-15	full	Contig	NCBI Assembly	Deep-sea hydrothermal vent sediments	2009-11-30	Mexico: Guaymas Basin, Gulf of California	0-3	Metagenomic assembly	Benthos	21	Marine sediment metagenome
Huang (N.A.)	Candidatus Heimdallarchaeota archaeon B3-JM-08	ASM314427v1	Institute of Deep-Sea Science and Engineering, Chinese Academy of Sciences	2018-05-21	full	Scaffold	NCBI Assembly	Marine sediment	2015-07-01	China: north of the South China Sea	N.A.	Metagenomic assembly	Benthos	N.A.	Marine sediment metagenome
Liu 2018	Candidatus Thorarchaeota archaeon MP11T_1	ASM282551v1	The University of Hong Kong	2017-12-08	full	Contig	NCBI Assembly	Sediment from intertidal mudflats mangrove wetland	2014-09-12	Hong Kong: Mai Po Nature Reserve	13-16	Metagenomic assembly	Littoral	N.A.	Sediment metagenome
Liu 2018	Candidatus Thorarchaeota archaeon MP8T_1	ASM282546v1	The University of Hong Kong	2017-12-08	full	Contig	NCBI Assembly	Mangrove wetland covering field sediment	2014-09-12	Hong Kong: Mai Po Nature Reserve	10-15	Metagenomic assembly	Benthos	N.A.	Sediment metagenome
Liu 2018	Candidatus Thorarchaeota archaeon MP9T_1	ASM282553v1	The University of Hong Kong	2017-12-08	full	Contig	NCBI Assembly	Sediment from mangrove covering field	2014-09-12	Hong Kong: Mai Po Nature Reserve	20-25	Metagenomic assembly	Benthos	N.A.	Sediment metagenome
Narrowe 2018	Candidatus Thorarchaeota archaeon	ASM334554v1	DOE Joint Genome Institute	2018-07-30	full	Scaffold	NCBI Assembly	Freshwater wetland soil	2013-10-30	USA: Old Woman Creek, Lake Erie, Ohio	13-35	Metagenomic assembly	Hydric soil	N.A.	Wetland metagenome
Narrowe 2018	Candidatus Thorarchaeota archaeon	ASM334555v1	DOE Joint Genome Institute	2018-07-30	full	Contig	NCBI Assembly	Freshwater wetland soil	2013-10-31	USA: Old Woman Creek, Lake Erie, Ohio	13-35	Metagenomic assembly	Hydric soil	N.A.	Wetland metagenome
Narrowe 2018	Candidatus Thorarchaeota archaeon	ASM334559v1	DOE Joint Genome Institute	2018-07-30	full	Contig	NCBI Assembly	Freshwater wetland soil	2013-11-01	USA: Old Woman Creek, Lake Erie, Ohio	13-35	Metagenomic assembly	Hydric soil	N.A.	Wetland metagenome
Seitz 2016	Candidatus Thorarchaeota archaeon SMTZ1-45	ASM156333v1	University of Texas	2016-02-18	full	Contig	NCBI Assembly	Sulfate-methane transisition zone estuary sediments	2010-10-01	USA: White Oak River Estuary, North Carolina	16-26	Metagenomic assembly	Benthos	N.A.	Sediment metagenome
Seitz 2016	Candidatus Thorarchaeota archaeon SMTZ1-83	ASM156332v1	University of Texas	2016-02-18	full	Contig	NCBI Assembly	Sulfate-methane transisition zone estuary sediments	2010-10-01	USA: White Oak River Estuary, North Carolina	16-26	Metagenomic assembly	Benthos	N.A.	Sediment metagenome
Seitz 2016	Candidatus Thorarchaeota archaeon SMTZ-45	ASM156346v1	University of Texas	2016-02-18	full	Contig	NCBI Assembly	Sulfate-methane transisition zone estuary sediments	2010-10-01	USA: White Oak River Estuary, North Carolina	16-26	Metagenomic assembly	Benthos	N.A.	Sediment metagenome
Spang 2015	Candidatus Lokiarchaeota archaeon sp. GC14_75	ASM98684v1	Uppsala University	2015-05-01	full	Contig	NCBI Assembly	Deep-sea hydrothermal vent sediment	1905-07-02	Arctic Ocean: Gakkel Ridge, Loki's castle	73	Metagenomic assembly	Benthos	0.1	Marine sediment metagenome
Tully 2018	Candidatus Heimdallarchaeota archaeon	ASM272827v1	Tara Oceans Consortium	2017-10-26	full	Contig	NCBI Assembly	Marine water sample	1905-07-02	Saudi Arabia: Red Sea	500-100000*	Metagenomic assembly	Pelagic	N.A.	Marine water metagenome
Wong 2018	Candidatus Lokiarchaeota archaeon	mgm4762901.3	University of New South Wales	2017-07-09	full	Contig	MG-RAST Assembly	Microbial mat	2013-06-16	Australia: Nilemah Embayment, Shark Bay	0-2	Metagenomic assembly	Benthos	24.8	Marine sediment metagenome
Wong 2018	Candidatus Thorarchaeota archaeon	mgm4762952.3	University of New South Wales	2017-07-09	full	Contig	MG-RAST Assembly	Microbial mat	2013-06-16	Australia: Nilemah Embayment, Shark Bay	0-2	Metagenomic assembly	Benthos	24.8	Marine sediment metagenome
Wong 2018	Candidatus Thorarchaeota archaeon	mgm4762889.3	University of New South Wales	2017-07-09	full	Contig	MG-RAST Assembly	Microbial mat	2013-06-16	Australia: Nilemah Embayment, Shark Bay	0-2	Metagenomic assembly	Benthos	24.8	Marine sediment metagenome
Zaremba-Niedzwiedzka 2017	Candidatus Heimdallarchaeota archaeon AB_125	ASM194075v1	Uppsala University	2017-01-10	full	Contig	NCBI Assembly	Marine sediment	2013-05-01	Denmark: Aarhus Bay, Baltic Sea	N.A.	Metagenomic assembly	Benthos	N.A.	Marine sediment metagenome
Zaremba-Niedzwiedzka 2017	Candidatus Heimdallarchaeota archaeon LC_2	ASM194072v1	Uppsala University	2017-01-10	full	Contig	NCBI Assembly	Deep-sea hydrothermal vent sediments	1905-07-02	Arctic Ocean: Gakkel Ridge, Loki's castle	75	Metagenomic assembly	Benthos	N.A.	Marine sediment metagenome
Zaremba-Niedzwiedzka 2017	Candidatus Heimdallarchaeota archaeon LC_3	ASM194064v1	Uppsala University	2017-01-10	full	Contig	NCBI Assembly	Deep-sea hydrothermal vent sediments	1905-07-02	Arctic Ocean: Gakkel Ridge, Loki's castle	75	Metagenomic assembly	Benthos	N.A.	Marine sediment metagenome
Zaremba-Niedzwiedzka 2017	Candidatus Lokiarchaeota archaeon CR_4	ASM194065v1	University of California, Berkeley	2017-01-10	full	Scaffold	NCBI Assembly	Background sediment	2007-07-07	USA: Rifle, Colorado	300	Metagenomic assembly	Terrestrial	N.A.	Sediment metagenome
Zaremba-Niedzwiedzka 2017	Candidatus Odinarchaeota archaeon LCB_4	ASM194066v1	Uppsala University	2017-01-10	full	Contig	NCBI Assembly	Hot spring	1905-07-06	USA: lower Culex Basin, Yellowstone National Park, Wyoming	N.A.	Metagenomic assembly	Sediment	N.A.	Sediment metagenome
Zaremba-Niedzwiedzka 2017	Candidatus Thorarchaeota archaeon AB_25	ASM194070v1	Uppsala University	2017-01-10	full	Contig	NCBI Assembly	Marine sediment	2013-05-01	Denmark: Aarhus Bay, Baltic Sea	N.A.	Metagenomic assembly	Benthos	N.A.	Sediment metagenome
*depth in respect to the water column and not below sea floor
