# Supplementary material for: Asgard archaea: Diversity, function, and evolutionary implications in a range of microbiomes
Source: AIMS Microbiol. 2019 Jan 30;5(1):48–61. doi: 10.3934/microbiol.2019.1.48 (PMC6646929; doi:10.3934/microbiol.2019.1.48)
Supplement: Supplementary file 2 [file microbiol-05-01-048-s002.xlsx]

## Sheet: Labels
GCA_001563325.1_ASM156332v1_protein.faa_Estuary_Sediment	ES1	Thorarchaeota	Thor1
GCA_001563335.1_ASM156333v1_protein.faa_Estuary_Sediment	ES2	Thorarchaeota	Thor2
GCA_001563465.1_ASM156346v1_protein.faa_Estuary Sediment	ES3	Thorarchaeota	Thor3
SM_031 mgm4762900.3	HMM1	Lokiarchaeota	Loki1
SM_104 mgm4762952.3	HMM2	Thorarchaeota	Thor9
SM_117 mgm4762889.3	HMM3	Thorarchaeota	Thor10
GCA_001940665.1_ASM194066v1	Hot Spring	Odinarchaeota	Odin1
GCA_003662765.1_ASM366276v1_protein.faa_Hydrothermal_Sediment	HS1	Thorarchaeota	Thor7
GCA_003662835.1_ASM366283v1_protein.faa_Hydrothermal_Sediment	HS2	Thorarchaeota	Thor8
GCA_003662885.1_ASM366288v1_protein.faa_Hydrothermal_Sediment_Heim	HS3	Heimdallarchaeota	Heim6
GCA_003662935.1_ASM366293v1_protein.faa_Hydrothermal_Sediment_Heim	HS4	Heimdallarchaeota	Heim7
GCA_003662865.1_ASM366286v1_protein.faa_Hydrothermal_Sediment	HS5	Lokiarchaeota	Loki4
GCA_002825465.1_ASM282546v1_Mangrove	Man1	Thorarchaeota	Thor4
GCA_002825515.1_ASM282551v1_Mangrove	Man2	Thorarchaeota	Thor5
GCA_002825535.1_ASM282553v1_Mangrove	Man3	Thorarchaeota	Thor6
GCA_001940645.1_ASM194064v1_protein.faa_Marine_Sediment_Heim	MS1	Heimdallarchaeota	Heim1
GCA_001940725.1_ASM194072v1_protein.faa_Marine_Sediment_Heim	MS2	Heimdallarchaeota	Heim2
GCA_001940755.1_ASM194075v1_protein.faa_Marine_Sediment_Heim	MS3	Heimdallarchaeota	Heim3
GCA_003144275.1_ASM314427v1_protein.faa_Marine_Sediment_Heim	MS4	Heimdallarchaeota	Heim5
GCA_003662875.1_ASM366287v1_protein.faa_Marine_Sediment_Heim	MS5	Heimdallarchaeota	Heim8
GCA_001940655.1_ASM194065v1_protein.faa_Sediment	MS6	Lokiarchaeota	Loki2
GCA_000986845.1_ASM98684v1_protein.faa_Marine Sediment	MS7	Lokiarchaeota	Loki3
GCA_002728275.1_ASM272827v1_protein.faa_Marine_Water_Heim	MW1	Heimdallarchaeota	Heim4

## Sheet: Glycolysis
		1	2	3	4	5	6	7	8	9	10	11	12	13	14	15	16	17	18	19	20	21	22 Thrash 21	23 Thrash 22	24	25	26	27	28	29	30	31	32
MAGs	Environment	Hexokinase	Phosphoglucomutase (K01835, K15778, K15779)	Glucose-6-phosphate isomerase (K01810, K06859, K13810, K15916)	6-phosphofructokinase 1 (pfk, pfkA, pfkB, pfkC)	Fructose-1,6-bisphosphatase I (fpb)	Fructose 1,6-bisphosphate aldolase/phosphatase (K01622, K01623, fba)	Triosephosphate isomerase (tpi)	Glyceraldehyde 3-phosphate dehydrogenase (K00134, K10705, K00150)	Phosphoglycerate kinase (K00927)	2,3-bisphosphoglycerate-indipendent phosphoglycerate mutase (K01834, K01837, K15633, K15634, K15635)	Enolase (K01689)	Phosphoenolpyruvate synthase/pyruvate phosphate dikinase (pps, ppdK)	Pyruvate kinase (K00873, K12406)	Pyruvate ferredoxin oxidoreductase (por, porA, porB, porG)	Pyruvate dehydrogenase E1 component alpha subunit (K00163, K00161, K00162)	Pyruvate dehydrogenase E2 component (K00627)	Acetyl-CoA synthetase (ADP-forming) (K01905, K22224)	Acetyl-CoA synthetase (K01895, K01913)	Aldehyde dehydrogenase (K00128)	Alcohol dehydrogenase (K00001, K04072)	Aldehyde dehydrogenase (K00128, K00129, K14085, K00149, K00138)	Phosphoenolpyruvate carboxykinase (K01610)	Lactate dehydrogenase (K00016)	Glucose-6-phosphate 1-dehydrogenase (K00036)	6-phosphogluconolactonase (K01057, K07404)	6-phosphogluconate dehydrogenase (K00033)	Ribose 5-phosphate isomerase (K01807, K01808)	Ribulose-phosphate 3-epimerase (K01783)	Transketolase (K00615)	Transaldolase (K00616)	Phosphoribulokinase (K00855)	Ribulose-bisphosphate carboxylase (K01601)	MAGs	Environment
Heim1	MS1	No	Yes	Yes	Yes	No	Yes	Yes	Yes	Yes	No	Yes	Yes	Yes	Yes	No	Yes	Yes	Yes	Yes	No	Yes	Yes	No	Yes	Yes	No	Yes	No	No	No	No	Yes	Heim1	MS1
Heim2	MS2	No	Yes	Yes	Yes	No	Yes	Yes	Yes	Yes	Yes	Yes	Yes	Yes	Yes	Yes	Yes	Yes	No	Yes	No	Yes	No	No	Yes	Yes	Yes	Yes	No	No	No	No	Yes	Heim2	MS2
Heim3	MS3	No	Yes	Yes	Yes	No	Yes	Yes	No	Yes	No	Yes	Yes	Yes	Yes	No	Yes	Yes	No	No	No	No	No	No	No	No	No	Yes	No	No	No	No	Yes	Heim3	MS3
Heim4	MW1	No	Yes	Yes	Yes	No	No	Yes	Yes	Yes	Yes	Yes	Yes	Yes	Yes	No	Yes	No	Yes	Yes	No	Yes	Yes	No	No	No	No	Yes	No	Yes	No	No	Yes	Heim4	MW1
Heim5	MS4	No	Yes	Yes	Yes	No	No	Yes	Yes	Yes	Yes	Yes	Yes	Yes	Yes	Yes	Yes	Yes	No	No	Yes	No	No	Yes	No	No	Yes	Yes	No	No	No	No	Yes	Heim5	MS4
Heim6	HS3	No	No	No	Yes	No	Yes	Yes	Yes	Yes	Yes	Yes	Yes	Yes	Yes	No	No	Yes	No	No	Yes	No	No	No	No	No	No	Yes	No	No	No	No	No	Heim6	HS3
Heim7	HS4	No	Yes	Yes	Yes	No	Yes	Yes	Yes	Yes	Yes	Yes	Yes	Yes	Yes	No	No	Yes	No	No	Yes	No	Yes	No	No	No	No	Yes	No	No	No	No	No	Heim7	HS4
Heim8	MS5	No	Yes	Yes	Yes	No	Yes	No	Yes	No	Yes	Yes	Yes	No	Yes	No	No	Yes	No	No	Yes	No	No	No	No	No	No	No	No	No	No	No	No	Heim8	MS5
Loki1	HMM1	No	Yes	Yes	Yes	No	Yes	Yes	Yes	Yes	Yes	Yes	Yes	Yes	Yes	No	No	Yes	Yes	No	Yes	No	No	Yes	No	No	No	Yes	No	Yes	Yes	No	Yes	Loki1	HMM1
Loki2	MS6	No	No	Yes	Yes	No	Yes	Yes	Yes	Yes	Yes	Yes	Yes	Yes	Yes	No	No	Yes	Yes	No	Yes	No	No	Yes	No	No	No	Yes	No	No	No	No	Yes	Loki2	MS6
Loki3	MS7	No	Yes	Yes	Yes	No	Yes	Yes	Yes	Yes	Yes	Yes	Yes	Yes	Yes	No	No	Yes	Yes	No	Yes	No	No	Yes	No	No	No	Yes	No	No	No	No	Yes	Loki3	MS7
Loki4	HS5	No	Yes	No	No	No	Yes	Yes	Yes	Yes	Yes	Yes	Yes	Yes	Yes	No	No	Yes	No	No	Yes	No	No	No	No	No	No	Yes	No	No	No	No	Yes	Loki4	HS5
Odin1	Hot Spring	No	Yes	No	No	No	Yes	Yes	Yes	Yes	Yes	Yes	Yes	No	Yes	No	No	Yes	Yes	No	No	No	No	No	No	No	No	No	No	No	No	No	No	Odin1	Hot Spring
Thor1	ES1	No	Yes	Yes	Yes	No	Yes	Yes	Yes	Yes	No	No	Yes	No	Yes	No	Yes	Yes	Yes	No	Yes	No	No	No	No	No	No	Yes	Yes	Yes	Yes	No	Yes	Thor1	ES1
Thor2	ES2	No	Yes	Yes	Yes	No	Yes	Yes	Yes	Yes	Yes	No	Yes	No	Yes	No	Yes	Yes	Yes	No	No	No	No	No	No	No	No	Yes	Yes	Yes	Yes	No	Yes	Thor2	ES2
Thor3	ES3	No	Yes	Yes	No	No	No	No	Yes	Yes	No	No	No	No	Yes	No	Yes	Yes	Yes	No	No	No	No	No	No	No	No	Yes	No	No	No	No	No	Thor3	ES3
Thor4	Man1	No	Yes	Yes	No	No	Yes	Yes	Yes	Yes	Yes	Yes	Yes	Yes	Yes	No	Yes	Yes	Yes	No	No	No	No	No	No	No	No	Yes	Yes	Yes	Yes	No	Yes	Thor4	Man1
Thor5	Man2	No	No	Yes	No	No	Yes	Yes	Yes	Yes	No	Yes	Yes	No	Yes	No	Yes	Yes	Yes	No	No	No	No	No	No	No	No	Yes	Yes	Yes	Yes	No	No	Thor5	Man2
Thor6	Man3	No	Yes	Yes	Yes	No	Yes	Yes	Yes	Yes	Yes	Yes	Yes	Yes	Yes	No	No	Yes	Yes	No	No	No	No	No	No	No	No	Yes	No	Yes	No	No	No	Thor6	Man3
Thor7	HS1	No	Yes	Yes	No	No	Yes	Yes	No	Yes	Yes	No	Yes	Yes	Yes	No	Yes	Yes	Yes	No	Yes	No	No	No	No	No	No	Yes	Yes	Yes	No	No	No	Thor7	HS1
Thor8	HS2	No	No	No	No	No	Yes	Yes	Yes	Yes	Yes	No	Yes	No	No	No	No	No	Yes	No	No	No	Yes	No	No	No	No	Yes	No	No	No	No	Yes	Thor8	HS2
Thor9	HMM2	No	Yes	Yes	Yes	No	Yes	Yes	Yes	Yes	Yes	Yes	Yes	Yes	Yes	No	Yes	No	Yes	No	Yes	No	No	No	No	No	No	Yes	Yes	Yes	Yes	No	No	Thor9	HMM2
Thor10	HMM3	No	Yes	Yes	Yes	No	Yes	Yes	Yes	Yes	Yes	Yes	Yes	Yes	Yes	No	Yes	No	Yes	No	Yes	No	No	No	No	No	No	Yes	Yes	Yes	Yes	No	No	Thor10	HMM3

## Sheet: Citrate Acid Cycle
		33	34	35	36	37	38	39	40	41	42
MAGs	Environment	Pyruvate carboxylase (K01958)	Citrate synthase (K01647)	Aconitate hydratase (K01681, K01682)	Isocitrate dehydrogenase (K00031, K00030)	2-oxoglutarate synthase (K00174, K00175)	Succinyl-CoA synthetase (K01899, K01900, K01902)	Succinate dehydrogenase (K00239, K00240, K00241, K00242, K18859, K18860)	Fumarate hydratase (K01676, K01677, K01678, K01679)	Malate dehydrogenase (K00024, K00025, K00026)	Malic enzyme (K00029)
Heim1	MS1	No	Yes	Yes	Yes	Yes	Yes	Yes	Yes	No	No
Heim2	MS2	No	Yes	Yes	Yes	Yes	Yes	Yes	Yes	Yes	No
Heim3	MS3	No	No	No	No	Yes	Yes	Yes	Yes	No	No
Heim4	MW1	No	No	Yes	Yes	Yes	Yes	Yes	No	Yes	No
Heim5	MS4	No	No	Yes	No	Yes	No	Yes	No	No	No
Heim6	HS3	No	No	No	No	Yes	No	Yes	No	No	No
Heim7	HS4	No	No	No	No	Yes	Yes	Yes	Yes	No	No
Heim8	MS5	No	No	No	Yes	Yes	No	Yes	Yes	No	No
Loki1	HMM1	No	No	Yes	Yes	Yes	No	No	Yes	No	No
Loki2	MS6	No	Yes	Yes	No	Yes	No	No	Yes	No	No
Loki3	MS7	No	Yes	Yes	No	Yes	Yes	Yes	No	No	No
Loki4	HS5	No	No	Yes	Yes	Yes	No	No	Yes	No	No
Odin1	Hot Spring	No	Yes	Yes	Yes	Yes	No	No	Yes	No	No
Thor1	ES1	No	Yes	No	No	Yes	Yes	Yes	Yes	No	No
Thor2	ES2	No	Yes	No	No	Yes	Yes	Yes	Yes	No	No
Thor3	ES3	No	Yes	No	No	Yes	Yes	No	Yes	No	No
Thor4	Man1	No	No	No	No	Yes	Yes	Yes	Yes	No	No
Thor5	Man2	No	Yes	No	No	Yes	No	Yes	Yes	No	No
Thor6	Man3	No	Yes	No	No	Yes	Yes	Yes	Yes	No	No
Thor7	HS1	No	No	No	No	Yes	Yes	No	Yes	No	No
Thor8	HS2	No	No	Yes	Yes	Yes	Yes	Yes	Yes	No	No
Thor9	HMM2	No	No	No	No	Yes	Yes	Yes	Yes	No	No
Thor10	HMM3	No	No	No	No	Yes	Yes	Yes	Yes	No	No

## Sheet: Sulfur Metabolism
		48	49	50	51	52	53	54	55 Thrash 54	56 Thrash 53	57
MAGs	Environment	Sulfate adenylyltransferase (K00955, K00956, K00957, K00958)	Sulfate adenylyltransferase (K00860, K00955)	Phosphoadenosine phosphosulfate reductase (K00390)	Sulfite reductase (K00380, K00381, K00392)	Adenylylsulfate reductase (K00394, K00395)	Dissimilatory sulfite reductase (K11180, K11181)	SOX	Thiosulfate reductase (K08352, K08353, K08354)	Thiosulfate/3-mercaptopyruvate sulfurtransferase (K01011, K02439)	Cysteine synthase (K01738)
Heim1	MS1	No	No	No	No	No	No	No	No	Yes	No
Heim2	MS2	No	No	No	No	No	No	No	No	Yes	No
Heim3	MS3	Yes	No	Yes	No	No	No	No	No	No	No
Heim4	MW1	No	No	No	No	No	No	No	No	No	No
Heim5	MS4	No	No	Yes	No	No	No	No	No	No	No
Heim6	HS3	No	No	Yes	No	No	No	No	No	No	No
Heim7	HS4	Yes	Yes	Yes	No	No	No	No	No	No	No
Heim8	MS5	Yes	Yes	Yes	No	No	No	No	No	No	No
Loki1	HMM1	Yes	Yes	No	No	No	No	No	No	No	No
Loki2	MS6	No	No	Yes	No	No	No	No	No	No	No
Loki3	MS7	Yes	No	Yes	Yes	No	No	No	No	No	Yes
Loki4	HS5	Yes	Yes	No	No	No	No	No	No	No	No
Odin1	Hot Spring	No	Yes	Yes	No	No	No	No	No	Yes	Yes
Thor1	ES1	No	No	Yes	No	No	No	No	No	No	No
Thor2	ES2	No	No	Yes	No	No	No	No	Yes	No	No
Thor3	ES3	No	No	No	No	No	No	No	No	No	No
Thor4	Man1	No	No	Yes	No	No	No	No	No	No	No
Thor5	Man2	No	No	Yes	No	No	No	No	No	No	No
Thor6	Man3	No	No	Yes	No	No	No	No	No	No	Yes
Thor7	HS1	No	No	Yes	No	No	No	No	No	No	No
Thor8	HS2	Yes	Yes	No	No	No	No	No	No	No	No
Thor9	HMM2	Yes	Yes	Yes	No	No	No	No	No	Yes	No
Thor10	HMM3	Yes	Yes	Yes	No	No	No	No	No	Yes	Yes

## Sheet: Nitrogen Metabolism
No		58	59	60	61	62	63
MAGs	Environment	Nitrate reductase (K00370, K00371, K00374, K02567, K02568)	Nitrite reductase (K00362, K00363, K03385, K15876)	Nitrite reductase (K00368, K15864)	Nitrogenase (nif)	Glutamine synthetase (K01915)	Glutamate synthase (K00265, K00266)
Heim1	MS1	Yes	No	Yes	No	Yes	Yes
Heim2	MS2	Yes	No	No	No	Yes	Yes
Heim3	MS3	No	No	No	No	Yes	No
Heim4	MW1	No	No	No	No	Yes	No
Heim5	MS4	No	Yes	No	No	Yes	Yes
Heim6	HS3	No	No	No	No	Yes	Yes
Heim7	HS4	No	No	No	No	Yes	Yes
Heim8	MS5	No	No	No	No	Yes	Yes
Loki1	HMM1	No	Yes	No	No	Yes	Yes
Loki2	MS6	No	No	No	No	Yes	No
Loki3	MS7	No	No	No	No	Yes	Yes
Loki4	HS5	No	Yes	No	No	Yes	Yes
Odin1	Hot Spring	No	No	No	No	Yes	No
Thor1	ES1	No	Yes	No	Yes	Yes	Yes
Thor2	ES2	No	Yes	No	Yes	Yes	Yes
Thor3	ES3	No	Yes	No	Yes	Yes	No
Thor4	Man1	No	Yes	No	Yes	Yes	Yes
Thor5	Man2	No	No	No	Yes	Yes	Yes
Thor6	Man3	No	Yes	No	Yes	Yes	Yes
Thor7	HS1	No	No	No	No	Yes	No
Thor8	HS2	No	No	No	No	Yes	No
Thor9	HMM2	No	Yes	No	Yes	Yes	Yes
Thor10	HMM3	No	Yes	No	Yes	Yes	Yes

## Sheet: WL Pathway (THMPT)
		64	65	66	67	68	69	70	71	72	73	74	75
MAGs	Environment	Formylmethanofuran dehydrogenase (K200-205, K11260, K11261, fwd)	Formylmethanofuran--tetrahydromethanopterin N-formyltransferase (K00672, ftr)	Methenyltetrahydromethanopterin cyclohydrolase (K01499)	Methylenetetrahydromethanopterin dehydrogenase (K00319, mtd)	5,10-methylenetetrahydromethanopterin reductase (K00320, mer)	Tetrahydromethanopterin S-methyltransferase (K00577, K00584, mtr)	Heterodisulfide reductase/succinate dehydrogenase (K03388-K03390, K00240, hdr, sdh)	Methyl-coenzyme M reductase (K00399-K00402, mcr)	Anaerobic carbon monoxide dehydrogenase (K00196, K00198)	Aerobic carbon monoxide dehydrogenase (coxSML)	Acetyl-CoA decarbonylase/synthase (K00192, K00195)	Acetyl-CoA synthase (K00194, K00197, K14138)
Heim1	MS1	No	No	No	No	Yes	Yes	Yes	No	No	Yes	No	No
Heim2	MS2	No	No	No	No	Yes	No	Yes	No	No	Yes	No	No
Heim3	MS3	No	No	No	No	No	No	Yes	No	No	No	No	No
Heim4	MW1	No	No	No	No	No	No	Yes	No	No	No	No	No
Heim5	MS4	No	No	No	No	No	No	Yes	No	No	Yes	No	No
Heim6	HS3	Yes	Yes	Yes	Yes	No	No	Yes	No	Yes	No	No	No
Heim7	HS4	Yes	Yes	Yes	Yes	No	No	Yes	No	Yes	No	No	No
Heim8	MS5	Yes	Yes	Yes	No	No	No	Yes	No	Yes	No	No	No
Loki1	HMM1	Yes	Yes	Yes	Yes	No	Yes	Yes	No	Yes	No	Yes	Yes
Loki2	MS6	Yes	Yes	Yes	Yes	No	Yes	Yes	No	No	No	Yes	Yes
Loki3	MS7	Yes	Yes	Yes	No	No	Yes	Yes	No	No	No	No	Yes
Loki4	HS5	Yes	No	No	No	No	No	Yes	No	No	No	No	No
Odin1	Hot Spring	Yes	Yes	Yes	Yes	Yes	Yes	Yes	No	No	No	No	No
Thor1	ES1	Yes	Yes	Yes	Yes	Yes	Yes	Yes	No	No	No	Yes	Yes
Thor2	ES2	Yes	Yes	Yes	Yes	Yes	Yes	Yes	No	No	No	Yes	Yes
Thor3	ES3	Yes	Yes	Yes	No	Yes	No	Yes	No	No	No	No	No
Thor4	Man1	Yes	Yes	Yes	Yes	Yes	Yes	Yes	No	No	No	Yes	Yes
Thor5	Man2	Yes	Yes	Yes	Yes	Yes	Yes	Yes	No	No	No	Yes	Yes
Thor6	Man3	Yes	Yes	Yes	Yes	Yes	Yes	Yes	No	No	No	Yes	Yes
Thor7	HS1	Yes	Yes	Yes	Yes	Yes	No	Yes	No	No	No	No	No
Thor8	HS2	No	No	No	No	Yes	No	Yes	No	No	No	No	No
Thor9	HMM2	Yes	Yes	Yes	Yes	Yes	Yes	Yes	No	No	No	No	No
Thor10	HMM3	Yes	No	Yes	No	Yes	Yes	Yes	No	No	No	No	No

## Sheet: WL-Pathway (THF)
		75	76	77	78	79	80	82	82	83
MAGs	Environment	Anaerobic carbon monoxide dehydrogenase (K00196, K00198)	Acetyl-CoA decarbonylase/synthase (K00192, K00195)	Pyruvate formate lyase activating enzyme (K04069, pflA)	Formate dehydrogenase (K00122, K00123, K22515, K00124, K00127, K00126, K00125, K22516)	Formate dehydrogenase (NADP+) (K05299, K15022)	Formate--tetrahydrofolate ligase (K01938, fhs)	Methylenetetrahydrofolate dehydrogenase (NADP+) (K01491, folD)	Methylenetetrahydrofolate reductase (NADPH) (K00297, metF)	5-methyltretrahydrofolate corrinoid (K15023)
Heim1	MS1	No	No	Yes	No	No	Yes	Yes	Yes	No
Heim2	MS2	No	No	Yes	No	No	Yes	Yes	No	No
Heim3	MS3	No	No	Yes	No	No	Yes	Yes	No	No
Heim4	MW1	No	No	No	No	No	No	No	No	No
Heim5	MS4	No	No	Yes	No	No	No	No	No	No
Heim6	HS3	Yes	No	Yes	No	No	No	No	No	No
Heim7	HS4	Yes	No	Yes	No	No	No	No	No	No
Heim8	MS5	Yes	No	Yes	No	No	No	No	No	No
Loki1	HMM1	Yes	Yes	Yes	No	No	No	Yes	No	No
Loki2	MS6	No	Yes	Yes	Yes	No	Yes	Yes	No	No
Loki3	MS7	No	No	Yes	Yes	No	No	No	No	No
Loki4	HS5	No	No	Yes	No	No	Yes	Yes	Yes	No
Odin1	Hot Spring	No	No	Yes	No	No	No	No	No	No
Thor1	ES1	No	Yes	Yes	No	No	Yes	Yes	No	No
Thor2	ES2	No	Yes	Yes	Yes	No	Yes	Yes	No	No
Thor3	ES3	No	No	Yes	No	No	No	No	No	No
Thor4	Man1	No	Yes	Yes	No	No	Yes	Yes	No	No
Thor5	Man2	No	Yes	Yes	No	No	Yes	Yes	Yes	No
Thor6	Man3	No	Yes	Yes	No	No	No	No	Yes	No
Thor7	HS1	No	No	Yes	No	No	Yes	Yes	No	No
Thor8	HS2	No	No	Yes	Yes	Yes	Yes	No	Yes	No
Thor9	HMM2	No	No	Yes	No	No	No	No	Yes	No
Thor10	HMM3	No	No	Yes	Yes	No	Yes	Yes	Yes	No

## Sheet: Transport
No		84	85	86	87	88	89	90	91	92	93
MAGs	Environment	Alkaline phosphatase D (K01113)	Phosphate transport system permease protein (pst)	Specific and multiple sugar transport (K10108, K10235, K10188, K10236, K10196, K17315, K10439, K10109, K10111, K10233, K10234, K10189, K10190, K10237, K10238, K10197, K10198, K17316, K17317, msmX, msmK, malK, sugC, ggtA, msiK, mtlK, thuK)	Lipoprotein transport system(K09808, lolC_E, lolD)	Iron(III) transport system (afu)	Molybdate transport system (mod)	Zinc transport system (znu)	Branched-chain amino acid transport system (liv)	Oligopeptide transport system (opp)	Lipooligosaccharide transport system (nodIJ)
Heim1	MS1	No	No	Yes	No	No	Yes	No	Yes	Yes	No
Heim2	MS2	Yes	No	Yes	No	Yes	Yes	Yes	Yes	Yes	No
Heim3	MS3	Yes	No	Yes	No	No	Yes	No	No	Yes	No
Heim4	MW1	Yes	Yes	No	No	No	Yes	No	Yes	Yes	No
Heim5	MS4	No	No	Yes	No	No	Yes	No	Yes	Yes	No
Heim6	HS3	No	Yes	No	No	No	Yes	Yes	No	Yes	No
Heim7	HS4	No	Yes	No	No	No	Yes	Yes	No	Yes	No
Heim8	MS5	No	Yes	No	No	No	Yes	Yes	Yes	Yes	No
Loki1	HMM1	No	Yes	Yes	No	No	Yes	No	No	Yes	No
Loki2	MS6	No	Yes	Yes	No	No	Yes	No	No	No	Yes
Loki3	MS7	No	No	Yes	No	No	Yes	No	Yes	Yes	No
Loki4	HS5	No	No	Yes	Yes	No	Yes	No	No	Yes	No
Odin1	Hot Spring	No	Yes	No	No	No	Yes	Yes	No	Yes	No
Thor1	ES1	No	No	Yes	No	No	Yes	No	Yes	Yes	No
Thor2	ES2	No	Yes	No	No	No	Yes	No	Yes	Yes	No
Thor3	ES3	No	No	No	No	No	No	No	No	Yes	No
Thor4	Man1	Yes	No	No	No	No	Yes	No	Yes	Yes	No
Thor5	Man2	Yes	No	No	No	No	Yes	No	No	Yes	No
Thor6	Man3	No	Yes	No	No	No	Yes	Yes	Yes	Yes	No
Thor7	HS1	No	Yes	Yes	No	Yes	Yes	No	No	Yes	No
Thor8	HS2	No	No	No	No	No	No	No	No	Yes	No
Thor9	HMM2	Yes	Yes	No	No	No	Yes	No	No	No	No
Thor10	HMM3	Yes	Yes	No	No	No	Yes	Yes	Yes	No	No

## Sheet: Heavy Metal Resistance
		94	95	96	97	98
MAGs	Environment	Cu2+-exporting system (copAB)	Arsenate reductase (K03741, ARSC2/arsC)	Arsenite transporter (K03325, ACR3/arsB)	Arsenite-transporting ATPase (K01551, arsA)	zntA (Cd2+/Zn2+-exporting ATPase)	czc (Cobalt-zinc-cadmium resistance protein)
Heim1	MS1	Yes	Yes	Yes	Yes	No	Yes
Heim2	MS2	Yes	No	Yes	No	No	Yes
Heim3	MS3	Yes	Yes	Yes	No	Yes	No
Heim4	MW1	Yes	Yes	No	Yes	No	No
Heim5	MS4	Yes	Yes	Yes	Yes	Yes	No
Heim6	HS3	Yes	Yes	No	Yes	Yes	No
Heim7	HS4	Yes	Yes	No	Yes	No	No
Heim8	MS5	No	Yes	No	Yes	Yes	No
Loki1	HMM1	Yes	No	Yes	Yes	Yes	Yes
Loki2	MS6	No	No	No	Yes	No	No
Loki3	MS7	Yes	No	Yes	Yes	Yes	Yes
Loki4	HS5	Yes	No	Yes	Yes	No	Yes
Odin1	Hot Spring	Yes	Yes	Yes	Yes	No	No
Thor1	ES1	No	Yes	Yes	Yes	No	No
Thor2	ES2	Yes	Yes	Yes	Yes	Yes	No
Thor3	ES3	No	Yes	No	No	No	No
Thor4	Man1	No	Yes	No	Yes	No	No
Thor5	Man2	Yes	No	No	Yes	Yes	No
Thor6	Man3	Yes	Yes	No	Yes	Yes	No
Thor7	HS1	No	Yes	Yes	Yes	No	No
Thor8	HS2	Yes	Yes	No	No	No	No
Thor9	HMM2	Yes	Yes	Yes	Yes	Yes	No
Thor10	HMM3	Yes	Yes	Yes	Yes	Yes	No

## Sheet: Amino Acid Degradation
		99	100	101	102	103	104	105	106	107	108	109	110	111	112	113	114
MAGs	Environment	Peptidase family C25 (PF01364)	Clostripain family (PF03415)	Peptidase family M28 (PF04389)	Peptidase family M50 (PF02163)	Peptidase family M20/M25/M40 (PF01546)	Thermophilic metalloprotease M29(PF02073)	Metallopeptidase family M24 (PF00557)	Peptidase family M3 (PF01432)	Aminotransferase class-III (PF00202)	Aminotransferase class-V (PF00266)	Aminotransferase class I and II (PF00155)	Pyruvate:ferredoxin oxidoreductase and related 2-oxoacid:ferredoxin oxidoreductases, alpha subunit (PF01855)	Pyruvate:ferredoxin oxidoreductase and related 2-oxoacid:ferredoxin oxidoreductases, gamma subunit (PF01558)	Pyruvate:ferredoxin oxidoreductase and related 2-oxoacid:ferredoxin oxidoreductases, beta subunit (PF02775)	Pyruvate:ferredoxin oxidoreductase and related 2-oxoacid:ferredoxin oxidoreductases, delta subunit ( PF14697)	Aldehyde:ferredoxin oxidoreductase (PF01314)
Heim1	MS1	No	No	Yes	Yes	Yes	No	Yes	Yes	Yes	Yes	Yes	Yes	Yes	Yes	Yes	Yes
Heim2	MS2	No	No	Yes	Yes	Yes	No	Yes	Yes	Yes	Yes	Yes	Yes	Yes	Yes	Yes	Yes
Heim3	MS3	No	Yes	Yes	Yes	Yes	No	Yes	Yes	Yes	Yes	Yes	Yes	Yes	Yes	Yes	Yes
Heim4	MW1	No	No	Yes	No	Yes	No	Yes	No	Yes	Yes	Yes	Yes	Yes	Yes	No	Yes
Heim5	MS4	No	Yes	Yes	Yes	Yes	Yes	Yes	Yes	Yes	Yes	Yes	Yes	Yes	Yes	Yes	Yes
Heim6	HS3	Yes	Yes	Yes	No	Yes	No	Yes	Yes	Yes	Yes	Yes	Yes	Yes	Yes	Yes	Yes
Heim7	HS4	No	Yes	Yes	No	Yes	Yes	Yes	Yes	Yes	Yes	Yes	Yes	Yes	Yes	Yes	Yes
Heim8	MS5	Yes	Yes	Yes	Yes	Yes	No	Yes	Yes	Yes	Yes	Yes	Yes	Yes	Yes	No	Yes
Loki1	HMM1	Yes	No	Yes	Yes	Yes	Yes	Yes	No	Yes	Yes	Yes	Yes	Yes	Yes	Yes	Yes
Loki2	MS6	Yes	No	Yes	Yes	Yes	No	Yes	No	Yes	Yes	Yes	Yes	Yes	Yes	No	Yes
Loki3	MS7	Yes	No	Yes	Yes	Yes	Yes	Yes	Yes	Yes	Yes	Yes	Yes	Yes	Yes	Yes	Yes
Loki4	HS5	Yes	No	Yes	Yes	Yes	Yes	Yes	No	Yes	Yes	Yes	Yes	Yes	Yes	Yes	Yes
Odin1	Hot Spring	No	No	Yes	Yes	Yes	Yes	Yes	No	Yes	Yes	Yes	Yes	Yes	Yes	No	Yes
Thor1	ES1	No	No	Yes	Yes	Yes	No	Yes	Yes	Yes	Yes	Yes	Yes	Yes	Yes	Yes	Yes
Thor2	ES2	No	Yes	Yes	Yes	Yes	Yes	Yes	Yes	Yes	Yes	Yes	Yes	Yes	Yes	No	Yes
Thor3	ES3	No	Yes	Yes	Yes	Yes	Yes	Yes	No	Yes	Yes	Yes	Yes	Yes	Yes	No	Yes
Thor4	Man1	Yes	No	Yes	Yes	Yes	No	Yes	Yes	Yes	Yes	Yes	Yes	Yes	Yes	Yes	Yes
Thor5	Man2	Yes	No	Yes	Yes	Yes	Yes	Yes	Yes	Yes	Yes	Yes	Yes	Yes	Yes	No	Yes
Thor6	Man3	Yes	No	Yes	Yes	Yes	Yes	Yes	Yes	Yes	Yes	Yes	Yes	Yes	Yes	No	Yes
Thor7	HS1	No	No	Yes	Yes	Yes	Yes	Yes	Yes	Yes	Yes	Yes	Yes	Yes	Yes	Yes	Yes
Thor8	HS2	Yes	No	No	Yes	No	Yes	Yes	No	Yes	Yes	Yes	Yes	Yes	Yes	Yes	Yes
Thor9	HMM2	No	No	Yes	Yes	Yes	Yes	Yes	Yes	Yes	Yes	Yes	Yes	Yes	Yes	No	Yes
Thor10	HMM3	No	No	Yes	Yes	Yes	Yes	Yes	Yes	Yes	Yes	Yes	Yes	Yes	Yes	Yes	Yes

[truncated: 3 more sheets: Fatty Acid Degradation, Carbon Fixation Pathways, Rhodopsin]
